# Supplementary material for: DNA methylation profiling reveals novel diagnostic biomarkers in renal cell carcinoma
Source: BMC Med. 2014 Dec 4;12:235. doi: 10.1186/s12916-014-0235-x (PMC4265327; doi:10.1186/s12916-014-0235-x)
Supplement: Additional file 2: Figure S1. — Remaining diagnostic panel biomarker CpG values from models. DNA methylation of the five CpGs in both HudsonAlpha/Stanford patients and TCGA patients in the best RCC diagnostic model (cg13156411, cg14456683, cg18003231, cg12782180, and cg12782180; panel A–E), and the other three CpGs in both HudsonAlpha/Stanford patient and TCGA patients in the best ccRCC diagnostic model (cg11098259, cg14391855, and cg26366091; panel F–H). In all panels, HudsonAlpha/Stanford Data N versus HudsonAlpha/Stanford Data T and TCGA Data N versus TCGA Data T comparisons are significant (Mann-Whitney test; Bonferroni-adjusted P <0.0001). [file 12916_2014_235_MOESM2_ESM.zip]

Archive with 2 entries (2 files):
- 1273016012136123_add1.tiff
- 1273016012136123_add3.tiff
